# Supplementary material for: Optimal α/β Ratio for Biologically Effective Dose-Based Prediction of Radiation-Induced Peritumoral Brain Edema in Meningioma
Source: Cancers (Basel). 2026 Jan 30;18(3):448. doi: 10.3390/cancers18030448 (PMC12896445; doi:10.3390/cancers18030448)
Supplement: Supplementary file 1 [file cancers-18-00448-s001.zip]

Archive with 1 entries (1 files):
- cancers-4083496-supplementary.pdf
